# Supplementary material for: A Comparative Study of Nine SARS-CoV-2 IgG Lateral Flow Assays Using Both Post-Infection and Post-Vaccination Samples
Source: J Clin Med. 2022 Apr 8;11(8):2100. doi: 10.3390/jcm11082100 (PMC9032267; doi:10.3390/jcm11082100)
Supplement: Supplementary file 1 [file jcm-11-02100-s001.zip]

Archive with 1 entries (1 files):
- jcm-1628005-supplementary.pdf
